# Supplementary material for: The crucial value of serum ferritin in assessing high-risk factors and prognosis for patients with endometrial carcinoma
Source: BMC Womens Health. 2023 Aug 7;23:415. doi: 10.1186/s12905-023-02575-x (PMC10408112; doi:10.1186/s12905-023-02575-x)
Supplement: Supplementary file 5 — Additional file 5. [file 12905_2023_2575_MOESM5_ESM.xlsx]

## Sheet: Sheet1
	years	W(kg)	H(cm)	Lymph node Metastasis（1=Yes)	Grade	Histological type	depth of myometrial invasion("1" stands for ≥50%)	Stage	Recurrence(1=Yes)	Recurrence time	Death（1=Yes)	Time of death	Follow up time	Follow up time statistics	OS	DFS	Operation time	Serum ferritin （ng/ml）
1	39	52	155	0	2	Endometrioid carcinoma	2	1	0		0		2020-09-03	73	73	73	2014-07-29	1691
2	50	48	150	1	3	Serous carcinoma	1	3	1	2019-07-01	0		2020-09-03	36	36	22	2017-08-22	909.6
3	61	73	155	0	3	Endometrioid carcinoma	1	1	1	2015-04-01	0		2020-09-03	75	75	10	2014-05-07	692.9
4	65	68	155	0	2	Endometrioid carcinoma	1	1	0		0		2020-09-03	68	68	68	2014-12-11	613.7
5	57	51	154	0	3	Serous carcinoma	1	3	1	2015-02-04	0		2020-09-03	92	92	25	2012-12-10	486.1
6	46	70	156	0	2	Endometrioid carcinoma	1	1	0		0		2020-09-03	43	43	43	2017-01-20	478.9
7	48	46	152	0	3	Mixed carcinoma	1	4	1		0		2020-09-03	51	51		2016-05-12	446.9
8	70	48	147	0	3	Carcinosarcoma	2	1	1	2016-02-23	1	2016-10-01	2020-09-03	82	35	28	2013-10-15	437.9
9	65	53	153	0	3	Clear cell carcinoma	2	1	0		0		2020-09-03	61	61	61	2015-07-31	430.3
10	69			0	3	Mixed carcinoma	2	1	0		0		2020-09-03	45	45	45	2016-11-15	425.3
11	50	70	164	0	1	Endometrioid carcinoma	2	1	0		0		2020-09-03	65	65	65	2015-03-27	424.8
12	60	50	150	0	2	Endometrioid carcinoma	2	1	1	2016-12-06	1	2017-09-01	2020-09-03	71	35	26	2014-09-22	411.9
13	62	66	160	0	2	Endometrioid carcinoma	1	1	0		0		2020-09-03	62	62	62	2015-06-18	407.8
14	65	73	161	0	2	Endometrioid carcinoma	1	1	0		0		2020-09-03	80	80	80	2013-12-12	398.7
15	63	56	155	0	1	Endometrioid carcinoma	2	1	0		0		2020-09-03	74	74	74	2014-06-18	391.8
16	61	56	153	0	2	Endometrioid carcinoma	2	2	1	2018-04-06	0		2020-09-03	66	66	37	2015-02-10	382
17	65	45	146	0	3	Endometrioid carcinoma	1	3	0		0		2020-09-03	82	82	82	2013-10-14	369.3
18	50	70	153	0	3	Serous carcinoma	2	2	0		0		2020-09-03	36	36	36	2017-08-09	363.5
19	57	63	150	0	1	Endometrioid carcinoma	2	1	0		0		2020-09-03	69	69	69	2014-11-13	361.8
20	64	59.5	152	1	3	Serous carcinoma	1	3	1	2018-05-01	1	2018-05-01	2020-09-03	64	36	36	2015-04-23	360.6
21	64	60	143	0	3	Endometrioid carcinoma	2	1	1	2018-07-23	1	2019-05-01	2020-09-03	40	24	15	2017-04-21	359.2
22	43		150	0	2	Endometrioid carcinoma	2	1	0		0		2020-09-03	34	34	34	2017-10-27	351.6
23	63	73.5	150	0	2	Endometrioid carcinoma	2	1	0		0		2020-09-03	44	44	44	2016-12-12	345.2
24	41	52	160	0	3	Endometrioid carcinoma	1	1	1	2013-11-06	0		2020-09-03	86	86	4	2013-06-24	344.4
25	69	65	156	0	2	Endometrioid carcinoma	2	1	0		0		2020-09-03	80	80	80	2013-12-11	341.8
26	58	58.5	157	0	3	Endometrioid carcinoma	2	1	0		0		2020-09-03	85	85	85	2013-07-08	341.2
27	57	50	156	0	3	Clear cell carcinoma	1	1	0		0		2020-09-03	54	54	54	2016-02-17	333
28	54	54	158	0	2	Endometrioid carcinoma	2	1	0		0		2020-09-03	62	62	62	2015-06-25	328.4
29	69	67.5	154	0	2	Endometrioid carcinoma	2	1	0		0		2020-09-03	79	79	79	2014-01-08	324
30	77	72	161	0	2	Endometrioid carcinoma	2	1	1	2016-09-01	1	2016-09-01	2020-09-03	81	33	33	2013-11-04	323.5
31	63	74	146	0	3	Endometrioid carcinoma	2	1	0		0		2020-09-03	36	36	36	2017-08-07	321.3
32	58	59	140	0	2	Endometrioid carcinoma	2	1	0		0		2020-09-03	56	56	56	2015-12-04	318.9
33	42	55	150	0	2	Endometrioid carcinoma	2	1	0		0		2020-09-03	49	49	49	2016-07-15	318
34	64	62	158	0	3	Endometrioid carcinoma	2	1	0		0		2020-09-03	67	67	67	2015-02-03	317.1
35	63	72.5	162	0	3	Serous carcinoma	2	4	1	2018-07-16	1	2018-09-01	2020-09-03	35	11	9	2017-09-25	311.7
36	59	80	153	0	3	Endometrioid carcinoma	1	1	0		0		2020-09-03	85	85	85	2013-07-09	310.2
37	57	51	153	0	3	Mixed carcinoma	1	3	0		0		2020-09-03	83	83	83	2013-09-05	309.7
38	78	65	153	0	3	Serous carcinoma	2	1	0		0		2020-09-03	86	86	86	2013-06-26	294.9
39	61	60	158	0	2	Endometrioid carcinoma	1	1	0		0		2020-09-03	61	61	61	2015-07-08	291.6
40	67	65	152	0	3	Serous carcinoma	2	3	1	2016-04-27	1	2016-09-01	2020-09-03	76	28	24	2014-04-10	289.9
41	61			0	3	Clear cell carcinoma	2	1	0		0		2020-09-03	93	93	93	2012-11-27	287.6
42	55	60	150	0	3	Endometrioid carcinoma	2	1	1	2018-02-01	1	2019-12-01	2020-09-03	50	41	19	2016-06-07	287.3
43	56	63	157	0	2	Endometrioid carcinoma	2	1	0		0		2020-09-03	91	91	91	2013-01-24	275.3
44	63	49	153	0	2	Endometrioid carcinoma	2	1	0		0		2020-09-03	65	65	65	2015-03-16	273.2
45	73	64	160	0	3	Endometrioid carcinoma	1	3	1	2017-09-01	1	2017-09-01	2020-09-03	44	8	8	2016-12-05	269.6
46	72	53	159	0	2	Endometrioid carcinoma	1	3	0		0		2020-09-03	57	57	57	2015-11-20	268.6
47	62	60	156	0	3	Endometrioid carcinoma	1	2	0		0		2020-09-03	34	34	34	2017-10-20	266.6
48	53	75	158	0	2	Endometrioid carcinoma	2	1	0		0		2020-09-03	80	80	80	2013-12-27	263.1
49	49	60	160	0	2	Endometrioid carcinoma	1	2	0		0		2020-09-03	37	37	37	2017-07-21	260.4
50	63	70	155	0	1	Endometrioid carcinoma	2	1	0		0		2020-09-03	74	74	74	2014-06-13	259.4
51	61	52	150	0	3	Clear cell carcinoma	1	1	0		0		2020-09-03	92	92	92	2012-12-27	258.8
52	54	68	156	1	3	Endometrioid carcinoma	1	3	0		0		2020-09-03	36	36	36	2017-08-31	257.8
53	58	69	164	0	2	Endometrioid carcinoma	1	1	0		0		2020-09-03	69	69	69	2014-11-26	255.9
54	61	58	158	0	2	Endometrioid carcinoma	1	1	0		0		2020-09-03	60	60	60	2015-08-27	254.2
55	72			0	3	Endometrioid carcinoma	1	1	0		0		2020-09-03	89	89	89	2013-03-15	253.8
56	64	68	164	0	3	Endometrioid carcinoma	2	1	0		0		2020-09-03	67	67	67	2015-01-07	246.2
57	62	73	160	0	2	Endometrioid carcinoma	2	1	0		0		2020-09-03	82	82	82	2013-10-16	242.9
58	57	65	152	0	2	Endometrioid carcinoma	1	1	0		0		2020-09-03	79	79	79	2014-01-28	242.1
59	43	65	158	0	1	Endometrioid carcinoma	2	1	0		0		2020-09-03	45	45	45	2016-12-02	239.3
60	48	51	150	0	3	Endometrioid carcinoma	1	1	0		0		2020-09-03	60	60	60	2015-08-19	238.6
61	59	59	155	0	3	Serous carcinoma	2	2	0		0		2020-09-03	54	54	54	2016-03-01	237.1
62	63	55	156	0	2	Endometrioid carcinoma	1	1	1	2017-09-01	1	2017-09-01	2020-09-03	63	27	27	2015-05-29	235.6
63	46	65	158	0	2	Endometrioid carcinoma	2	2	1	2017-01-04	0		2020-09-03	74	74	30	2014-07-01	233.8
64	41	50	160	0	2	Endometrioid carcinoma	2	3	0		0		2020-09-03	61	61	61	2015-07-06	232.8
65	57	59	156	0	3	Mixed carcinoma	1	3	0		0		2020-09-03	86	86	86	2013-07-03	231.3
66	61	51	1.5	0	3	Serous carcinoma	2	1	0		0		2020-09-03	103	103	103	2012-01-10	229.3
67	50	60	158	1	3	Serous carcinoma	1	3	0		0		2020-09-03	24	24	24	2018-08-13	223.9
68	62	43	148	0	3	Serous carcinoma	2	1	0		0		2020-09-03	88	88	88	2013-04-18	222.1
69	72	47	148	0	3	Serous carcinoma	2	1	0		0		2020-09-03	83	83	83	2013-09-06	217.1
70	50	50	150	0	3	Endometrioid carcinoma	2	1	0		0		2020-09-03	61	61	61	2015-07-08	216.5
71	65	42.5	155	0	3	Serous carcinoma	1	1	0		0		2020-09-03	94	94	94	2012-10-11	214.2
72	76	70	164	0	3	Endometrioid carcinoma	2	2	0		1	2016-10-01	2020-09-03	69	22	69	2014-11-28	211.1
73	41	46	155	0	3	Endometrioid carcinoma	1	1	1	2017-02-01	1	2017-07-01	2020-09-03	55	17	12	2016-01-19	206.3
74	62	61	156	0	3	Endometrioid carcinoma	1	3	1	2015-09-01	1	2015-09-01	2020-09-03	67	7	7	2015-01-08	203.3
75	63	75	161	0	2	Endometrioid carcinoma	2	1	0		0		2020-09-03	37	37	37	2017-07-25	203
76	53	59	150	0	2	Endometrioid carcinoma	2	3	0		0		2020-09-03	53	53	53	2016-03-08	198.5
77	47	59	155	0	2	Endometrioid carcinoma	2	1	0		0		2020-09-03	50	50	50	2016-06-28	198.4
78	61	60	154	0	3	Mixed carcinoma	2	1	0		0		2020-09-03	63	63	63	2015-06-01	197.1
79	53	52.5	156	0	2	Endometrioid carcinoma	2	1	0		0		2020-09-03	48	48	48	2016-08-30	195.4
80	49	49	146	0	3	Endometrioid carcinoma	1	2	0		0		2020-09-03	43	43	43	2017-01-16	195.4
81	51	60	158	0	2	Endometrioid carcinoma	2	1	0		0		2020-09-03	64	64	64	2015-04-28	195.2
82	71	68	163	0	3	Mixed carcinoma	2	3	1	2015-01-01	1	2015-09-01	2020-09-03	78	18	10	2014-02-19	194.8
83	71	62.5	157	0	3	Serous carcinoma	1	3	1	2015-04-30	1	2016-11-13	2020-09-03	73	27	9	2014-07-16	1941	#REF!
84	49	72	160	0	3	Clear cell carcinoma	2	1	0		0		2020-09-03	51	51	51	2016-05-06	193.7
85	38	69	163	0	3	Endometrioid carcinoma	2	1	0		0		2020-09-03	49	49	49	2016-07-05	190.5
86	46	65	154	0	2	Endometrioid carcinoma	2	2	0		0		2020-09-03	62	62	62	2015-06-29	189.3
87	62	69	159	0	3	Endometrioid carcinoma	1	1	0		0		2020-09-03	77	77	77	2014-03-21	187.9
88	63	77	160	0	2	Endometrioid carcinoma	2	1	0		0		2020-09-03	47	47	47	2016-09-30	187
89	71	45	150	0	2	Endometrioid carcinoma	1	2	0		0		2020-09-03	74	74	74	2014-06-24	186.5
90	59	60	153	0	2	Endometrioid carcinoma	2	1	0		0		2020-09-03	83	83	83	2013-09-05	183.8
91	63	51	155	0	2	Endometrioid carcinoma	2	1	0		0		2020-09-03	39	39	39	2017-05-31	183.1
92	65	70	153	0	1	Endometrioid carcinoma	2	1	0		0		2020-09-03	71	71	71	2014-09-15	182.3
93	72	58	155	0	3	Endometrioid carcinoma	2	1	0		1	2016-09-01	2020-09-03	92	44	92	2012-12-28	180.4
94	67	61	158	0	2	Endometrioid carcinoma	1	1	0		0		2020-09-03	94	94	94	2012-10-17	179.9
95	56	55	155	0	2	Endometrioid carcinoma	2	1	0		0		2020-09-03	78	78	78	2014-02-26	179.8
96	50	66	159	0	3	Endometrioid carcinoma	2	1	0		0		2020-09-03	83	83	83	2013-09-22	179.3
97	76	65	1.53	0	1	Endometrioid carcinoma	2	1	0		0		2020-09-03	94	94	94	2012-10-15	179.2
98	62	75	155	0	3	Serous carcinoma	1	3	1	2018-03-08	1	2018-04-14	2020-09-03	40	11	10	2017-05-03	177.9
99	47	54.5	150	0	2	Endometrioid carcinoma	2	1	0		0		2020-09-03	39	39	39	2017-06-01	173.4
100	59	65	157	0	2	Endometrioid carcinoma	1	1	0		0		2020-09-03	49	49	49	2016-07-21	173.2
101	55	60	162	0	2	Endometrioid carcinoma	2	1	0		0		2020-09-03	82	82	82	2013-10-18	172.2
102	45	56	159	0	2	Endometrioid carcinoma	1	2	0		0		2020-09-03	41	41	41	2017-03-09	171
103	60	70	153	0	2	Endometrioid carcinoma	2	1	0		0		2020-09-03	91	91	91	2013-01-06	169.8
104	43	44	154	0	3	Endometrioid carcinoma	2	1	0		0		2020-09-03	56	56	56	2015-12-24	168.6
105	63	59	142	0	2	Endometrioid carcinoma	2	1	0		0		2020-09-03	68	68	68	2014-12-18	166.8
106	63	62	158	0	2	Endometrioid carcinoma	1	1	0		0		2020-09-03	44	44	44	2016-12-20	165.7
107	54	72	155	0	3	Clear cell carcinoma	1	1	0		0		2020-09-03	34	34	34	2017-10-30	164.6
108	64	72	158	0	3	Serous carcinoma	2	1	1	2018-09-14	0		2020-09-03	72	72	48	2014-08-26	163.6
109	64	45	153	0	3	Carcinosarcoma	1	1	1	2014-12-18	1	2015-12-22	2020-09-03	80	24	12	2013-12-17	163
110	56	70	164	1	2	Endometrioid carcinoma	1	3	0		0		2020-09-03	77	77	77	2014-03-25	162.7
111	73	72	155	0	2	Endometrioid carcinoma	2	1	0		0		2020-09-03	75	75	75	2014-05-22	160.3
112	60	54	154	0	3	Serous carcinoma	2	1	0		0		2020-09-03	69	69	69	2014-11-19	159.4
113	60	54	158	0	3	Serous carcinoma	1	3	1	2018-03-26	1	2018-12-02	2020-09-03	38	17	9	2017-06-14	158.2
114	49	48	153	0	3	Mixed carcinoma	1	1	0		0		2020-09-04	89	89	89	2013-03-13	156.6
115	49	62	160	0	3	Endometrioid carcinoma	2	1	0		0		2020-09-03	68	68	68	2014-12-30	155
116	58	76	162	0	2	Endometrioid carcinoma	1	1	0		0		2020-09-03	82	82	82	2013-10-24	153.9
117	51	56	154	1	3	Endometrioid carcinoma	1	3	1	2018-03-01	1	2018-08-30	2020-09-03	38	14	8	2017-06-15	153.5
118	62	51	150	0	2	Endometrioid carcinoma	2	1	0		0		2020-09-03	41	41	41	2017-03-28	153.2
119	63	44	145	0	3	Endometrioid carcinoma	1	1	0		0		2020-09-03	78	78	78	2014-02-18	152.6
120	72	63.5	158	0	1	Endometrioid carcinoma	1	1	0		0		2020-09-03	52	52	52	2016-04-20	150.1
121	62	55	150	0	2	Endometrioid carcinoma	2	1	0		0		2020-09-03	46	46	46	2016-10-20	149.1
122	63	52.5	155	0	2	Endometrioid carcinoma	1	1	0		0		2020-09-03	66	66	66	2015-02-13	149
123	47		158	0	2	Endometrioid carcinoma	2	2	0		0		2020-09-03	24	24	24	2018-08-17	148.5
124	45	48	158	0	2	Endometrioid carcinoma	2	3	0		0		2020-09-03	57	57	57	2015-11-12	148.4
125	56			0	3	Serous carcinoma	1	2	0		0		2020-09-03	46	46	46	2016-10-18	148.3
126	40	46	155	0	2	Endometrioid carcinoma	2	1	0		0		2020-09-03	61	61	61	2015-07-29	147.7
127	49	54	158	0	3	Serous carcinoma	2	2	1	2018-12-28	0		2020-09-03	37	37	17	2017-07-10	147.3
128	49	51	158	0	3	Endometrioid carcinoma	1	1	0		0		2020-09-03	87	87	87	2013-05-07	147.1
129	57	55	154	0	2	Endometrioid carcinoma	2	1	0		0		2020-09-03	45	45	45	2016-11-07	144.9
130	47	58	155	0	2	Endometrioid carcinoma	1	2	0		0		2020-09-03	64	64	64	2015-04-22	144.6
131	69	53	153	0	1	Endometrioid carcinoma	2	1	0		0		2020-09-03	75	75	75	2014-05-15	143.8
132	57	60	164	0	2	Endometrioid carcinoma	2	1	0		0		2020-09-03	53	53	53	2016-03-22	142.5
133	60	64	150	0	2	Endometrioid carcinoma	2	1	0		0		2020-09-03	57	57	57	2015-11-27	138.9
134	49	46	153	0	2	Endometrioid carcinoma	2	1	0		0		2020-09-03	47	47	47	2016-09-19	138.9
135	71	59	159	0	1	Endometrioid carcinoma	2	1	0		0		2020-09-03	44	44	44	2016-12-27	138.7
136	44	58	153	0	2	Endometrioid carcinoma	2	1	0		0		2020-09-03	34	34	34	2017-10-23	138.5
137	41	57	159	0	2	Endometrioid carcinoma	2	1	0		0		2020-09-03	55	55	55	2016-01-14	138.1
138	53	56	162	0	2	Endometrioid carcinoma	2	2	0		0		2020-09-03	35	35	35	2017-09-19	135.2
139	48	58	165	0	1	Endometrioid carcinoma	2	1	0		0		2020-09-03	35	35	35	2017-09-20	134.1
140	51	71	160	0	2	Endometrioid carcinoma	1	2	1	2014-09-08	0		2020-09-03	74	74	2	2014-06-09	133.7
141	52	68	158	0	1	Endometrioid carcinoma	2	1	0		0		2020-09-03	91	91	91	2013-02-01	133
142	62	56	155	0	3	Serous carcinoma	1	3	0		0		2020-09-03	64	64	64	2015-04-20	132.1
143	62	66.5	158	0	2	Endometrioid carcinoma	1	1	0		0		2020-09-03	50	50	50	2016-06-20	130.9
144	53	67	160	0	2	Endometrioid carcinoma	2	1	0		0		2020-09-03	63	63	63	2015-05-12	128.1
145	55	40	1.55	0	3	Endometrioid carcinoma	2	1	0		0		2020-09-03	98	98	98	2012-07-03	128
146	55	55	153	0	2	Endometrioid carcinoma	1	1	0		0		2020-09-03	93	93	93	2012-11-23	127.5
147	62	53	158	0	3	Serous carcinoma	1	1	0		0		2020-09-03	69	69	69	2014-12-03	126.9
148	57	60	158	0	2	Endometrioid carcinoma	2	1	0		0		2020-09-03	40	40	40	2017-04-10	126.7
149	59	60	155	0	3	Endometrioid carcinoma	1	3	1	2017-03-21	1	2017-08-17	2020-09-03	51	14	9	2016-05-31	126.3
150	55	74	165	0	2	Endometrioid carcinoma	2	1	0		0		2020-09-03	87	87	87	2013-05-23	124.6
151	63	62	152	0	2	Endometrioid carcinoma	1	1	0		0		2020-09-03	42	42	42	2017-02-16	124
152	55	52	153	0	3	Endometrioid carcinoma	1	1	0		0		2020-09-03	43	43	43	2017-01-11	123.4
153	62	53	155	1	2	Endometrioid carcinoma	1	3	1	2018-06-01	0		2020-09-03	34	34	7	2017-10-17	123.3
154	55	45	150	0	2	Endometrioid carcinoma	2	1	1	2017-06-12	0		2020-09-03	68	68	29	2014-12-31	121.8
155	62	56	150	0	3	Endometrioid carcinoma	2	1	0		0		2020-09-03	36	36	36	2017-08-22	121.2
156	42	45	153	0	2	Endometrioid carcinoma	2	1	0		0		2020-09-03	40	40	40	2017-04-19	121
157	62	68	156	1	3	Serous carcinoma	1	3	1	2018-05-01	0		2020-09-03	63	63	35	2015-05-14	120.2
158	35	66	150	1	3	Serous carcinoma	1	3	0		0		2020-09-03	37	37	37	2017-08-01	118.6
159	42	70	152	0	2	Endometrioid carcinoma	2	1	0		0		2020-09-03	39	39	39	2017-05-11	117.4
160	60	53	153	0	1	Endometrioid carcinoma	2	2	0		0		2020-09-03	93	93	93	2012-11-14	117.3
161	41	63	161	0	1	Endometrioid carcinoma	2	1	1	2019-01-24	1	2020-05-01	2020-09-03	34	30	15	2017-10-12	117
162	57	58	150	0	3	Endometrioid carcinoma	1	2	1	2016-02-22	1	2016-08-14	2020-09-03	76	28	22	2014-04-04	116.2
163	62	52	160	0	1	Endometrioid carcinoma	2	1	0		0		2020-09-03	38	38	38	2017-06-19	116
164	50	62	155	0	2	Endometrioid carcinoma	2	1	0		0		2020-09-03	74	74	74	2014-06-17	114.9
165	65	69	162	0	2	Endometrioid carcinoma	2	1	0		0		2020-09-03	39	39	39	2017-05-31	114.7
166	59	50	158	0	2	Endometrioid carcinoma	2	1	0		0		2020-09-03	73	73	73	2014-07-09	113.9
167	45	77	156	0	2	Endometrioid carcinoma	2	1	0		0		2020-09-03	71	71	71	2014-09-24	112.4
168	61	61	156	0	3	Endometrioid carcinoma	2	1	1	2017-10-01	1	2017-10-01	2020-09-03	58	23	23	2015-10-15	111.4
169	73	48	148	0	3	Serous carcinoma	2	1	0		0		2020-09-03	82	82	82	2013-10-30	110.3
170	64	79	167	0	3	Endometrioid carcinoma	1	1	0		0		2020-09-03	37	37	37	2017-07-04	108.9
171	73	67	160	0	3	Endometrioid carcinoma	2	1	0		0		2020-09-03	63	63	63	2015-05-14	108.1
172	67	70	150	0	3	Carcinosarcoma	2	2	0		0		2020-09-03	61	61	61	2015-07-07	108.1
173	67	62.5	150	0	2	Endometrioid carcinoma	1	2	0		0		2020-09-03	45	45	45	2016-11-11	107.7
174	42			0	3	Clear cell carcinoma	2	1	0		0		2020-09-03	57	57	57	2015-11-17	107.4
175	49	61	155	1	3	Serous carcinoma	1	3	0		1	2019-05-01	2020-09-03	55	39	55	2016-01-12	107.3
176	77	68	150	0	1	Endometrioid carcinoma	2	1	0		0		2020-09-03	50	50	50	2016-06-30	106.4
177	65	68	156	0	3	Serous carcinoma	1	3	1	2014-10-23	1	2015-09-01	2020-09-03	80	19	9	2014-01-03	105.5
178	41	56	162	1	3	Clear cell carcinoma	2	3	1		1	态度不好 无具体时间	2020-09-03	45			2016-11-17	105.1
179	71	65	150	0	1	Endometrioid carcinoma	2	1	0		0		2020-09-03	46	46	46	2016-10-13	103.4
180	47	63	164	0	2	Endometrioid carcinoma	2	1	0		0		2020-09-03	36	36	36	2017-08-30	101.9
181	51	72	160	1	2	Endometrioid carcinoma	1	3	1		1		2020-09-03	48			2016-08-09	101
182	50	53.5	152	0	1	Endometrioid carcinoma	2	1	0		0		2020-09-03	77	77	77	2014-03-10	101
183	51	62	158	0	1	Endometrioid carcinoma	2	1	0		0		2020-09-03	85	85	85	2013-07-29	98.98
184	52	69	163	0	3	Mixed carcinoma	2	1	1	2016-11-12	1	2019-03-27	2020-09-03	57	40	12	2015-11-10	97.92
185	71	47	149	0	2	Endometrioid carcinoma	2	3	1	2018-11-01	1	2019-01-01	2020-09-03	44	24	22	2016-12-15	97.8
186	54	52	150	0	1	Endometrioid carcinoma	2	1	0		0		2020-09-03	64	64	64	2015-04-09	96.68
187	60	62	156	0	2	Endometrioid carcinoma	2	1	0		0		2020-09-03	78	78	78	2014-02-12	95.87
188	62	77	170	0	2	Endometrioid carcinoma	1	3	1	2019-04-01	0		2020-09-03	64	64	47	2015-04-08	94.03
189	51	70	158	0	1	Endometrioid carcinoma	2	1	0		0		2020-09-03	66	66	66	2015-02-06	93.26
190	70	66	165	0	2	Endometrioid carcinoma	2	2	0		0		2020-09-03	40	40	40	2017-05-02	90.7
191	59	55	155	0	1	Endometrioid carcinoma	2	1	0		0		2020-09-03	52	52	52	2016-04-21	90.6
192	49	58	165	0	2	Endometrioid carcinoma	2	2	0		0		2020-09-03	56	56	56	2015-12-22	88.51
193	50	47	152	0	3	Endometrioid carcinoma	2	1	1	具体不详	0		2020-09-03	62	62		2015-06-10	87.82
194	61	55	150	0	1	Endometrioid carcinoma	2	1	0		0		2020-09-03	59	59	59	2015-09-22	86.51
195	61	66	157	0	2	Endometrioid carcinoma	1	3	1	2013-05-30	1	2015-09-01	2020-09-03	91	31	4	2013-01-07	85.83
196	59	52.5	152	0	1	Endometrioid carcinoma	2	1	0		0		2020-09-03	80	80	80	2013-12-05	85.63
197	42	59	152	0	2	Endometrioid carcinoma	2	1	0		0		2020-09-03	44	44	44	2016-12-23	84.7
198	58	65	162	0	3	Clear cell carcinoma	2	1	1	2014-05-01	1	2014-05-01	2020-09-03	88	12	12	2013-04-10	84.41
199	61	41	148	0	2	Endometrioid carcinoma	2	1	0		0		2020-09-03	89	89	89	2013-04-01	84.13
200	64	38	150	0	2	Endometrioid carcinoma	2	1	0		0		2020-09-03	64	64	64	2015-04-28	81.41
201	43	63.5	152	0	3	Endometrioid carcinoma	2	1	0		0		2020-09-03	88	88	88	2013-04-23	80.43
202	61	57	154	1	3	Serous carcinoma	1	4	0		0		2020-09-03	38	38	38	2017-06-14	80
203	43	69	150	0	1	Endometrioid carcinoma	2	1	0		0		2020-09-03	75	75	75	2014-05-13	79.33
204	58	53	154	0	3	Serous carcinoma	2	2	0		0		2020-09-03	40	40	40	2017-05-03	78.4
205	57	90	160	0	2	Endometrioid carcinoma	2	1	0		0		2020-09-03	49	49	49	2016-07-13	76.8
206	41	45	152	0	2	Endometrioid carcinoma	2	2	0		0		2020-09-03	76	76	76	2014-04-15	76.4
207	32	63	156	0	2	Endometrioid carcinoma	2	3	0		0		2020-09-03	43	43	43	2017-01-18	76.2
208	50	47	150	0	2	Endometrioid carcinoma	2	1	0		0		2020-09-03	65	65	65	2015-03-16	75.71
209	60	64	161	0	3	Serous carcinoma	1	3	1	2015-10-30	1	2015-10-30	2020-09-03	69	10	10	2014-12-02	74.98
210	59	77	165	0	2	Endometrioid carcinoma	1	1	0		0		2020-09-03	52	52	52	2016-04-08	74.3
211	65	48	155	1	3	Serous carcinoma	1	3	0		0		2020-09-03	50	50	50	2016-06-21	74.1
212	49	54.5	155	0	2	Endometrioid carcinoma	2	1	0		0		2020-09-03	88	88	88	2013-04-19	72.54
213	58	52	155	0	2	Endometrioid carcinoma	1	1	0		0		2020-09-03	50	50	50	2016-06-24	72.5
214	60	58	145	1	3	Clear cell carcinoma	1	3	1	2019-08-01	1	2019-08-25	2020-09-03	41	29	28	2017-03-08	71.8
215	70	74	148	0	2	Endometrioid carcinoma	2	1	0		0		2020-09-03	59	59	59	2015-09-11	71.44
216	62	55	162	0	2	Endometrioid carcinoma	1	1	0		0		2020-09-03	56	56	56	2015-12-10	71.03
217	49	92	158	0	2	Endometrioid carcinoma	2	1	0		0		2020-09-03	92	92	92	2012-12-12	68.71
218	49	72	158	0	2	Endometrioid carcinoma	1	2	1	2018-04-06	0		2020-09-03	75	75	46	2014-05-14	68.68
219	65	70	160	0	3	Serous carcinoma	2	1	0		0		2020-09-03	49	49	49	2016-07-18	67.7
220	64	54	154	0	3	Endometrioid carcinoma	2	1	0		0		2020-09-03	71	71	71	2014-09-23	66.07
221	64	73	158	0	1	Endometrioid carcinoma	2	1	0		0		2020-09-03	38	38	38	2017-06-16	65.5
222	64	75	157	0	2	Endometrioid carcinoma	2	1	0		0		2020-09-03	69	69	69	2014-12-01	63.51
223	51	71	160	0	2	Endometrioid carcinoma	1	1	0		0		2020-09-03	40	40	40	2017-04-13	63.3
224	59	61	154	0	1	Endometrioid carcinoma	2	1	0		0		2020-09-03	83	83	83	2013-09-18	62.11
225	60	75	155	0	2	Endometrioid carcinoma	2	1	0		0		2020-09-03	89	89	89	2013-03-22	61.82
226	37	53	158	0	2	Endometrioid carcinoma	2	1	0		0		2020-09-03	42	42	42	2017-02-17	61
227	50	73.5	160	0	1	Endometrioid carcinoma	2	1	0		0		2020-09-03	46	46	46	2016-10-25	59.3
228	49	61	152	0	2	Endometrioid carcinoma	2	1	0		0		2020-09-03	35	35	35	2017-09-28	58.2
229	65	46	146	0	1	Endometrioid carcinoma	1	1	0		0		2020-09-03	48	48	48	2016-08-23	57
230	61	55	155	0	3	Serous carcinoma	2	1	0		0		2020-09-03	67	67	67	2015-01-06	55.78
231	60	62	153	0	2	Endometrioid carcinoma	2	1	0		0		2020-09-03	58	58	58	2015-10-11	55.27
232	43	66	157	0	1	Endometrioid carcinoma	2	1	0		0		2020-09-03	46	46	46	2016-11-02	54.6
233	62	57	155	0	2	Endometrioid carcinoma	1	1	0		0		2020-09-03	88	88	88	2013-04-10	53.52
234	70	60	150	0	2	Endometrioid carcinoma	2	1	0		0		2020-09-03	51	51	51	2016-05-06	53.2
235	48	58	155	0	3	Endometrioid carcinoma	2	1	0		0		2020-09-03	53	53	53	2016-03-17	52.6
236	48	67	162	0	3	Endometrioid carcinoma	1	1	0		0		2020-09-03	83	83	83	2013-09-04	52.03
237	51	58	165	0	1	Endometrioid carcinoma	1	3	1	2017-07-01	1	2017-12-01	2020-09-03	69	36	31	2014-11-10	51.81
238	49	53	156	0	1	Endometrioid carcinoma	2	1	0		0		2020-09-03	83	83	83	2013-09-27	51.51
239	39	48	160	0	2	Endometrioid carcinoma	1	1	0		0		2020-09-03	39	39	39	2017-05-15	50.8
240	66	55	159	0	2	Endometrioid carcinoma	2	1	0		0		2020-09-03	67	67	67	2015-01-20	50.71
241	44	54	166	0	2	Endometrioid carcinoma	2	1	0		0		2020-09-03	62	62	62	2015-06-25	49.6
242	48	60	156	0	2	Endometrioid carcinoma	2	1	0		0		2020-09-03	63	63	63	2015-05-12	48.8
243	49	71	164	0	1	Endometrioid carcinoma	2	1	0		0		2020-09-03	71	71	71	2014-09-10	47.93
244	55	55	153	0	2	Endometrioid carcinoma	2	2	0		0		2020-09-03	55	55	55	2016-01-08	47.3
245	55	51	153	0	1	Endometrioid carcinoma	2	1	0		0		2020-09-03	73	73	73	2014-07-14	47.24
246	37	54	153	0	2	Endometrioid carcinoma	2	2	0		0		2020-09-03	71	71	71	2014-09-22	46.89
247	46	55	158	0	2	Endometrioid carcinoma	2	1	0		0		2020-09-03	72	72	72	2014-08-20	46.37
248	48	47	160	1	2	Endometrioid carcinoma	1	3	1	2017-01-12	0		2020-09-03	53	53	9	2016-03-15	45.7
249	46	82.5	165	0	3	Endometrioid carcinoma	2	1	0		0		2020-09-03	75	75	75	2014-05-22	44.71
250	47	52	152	0	2	Endometrioid carcinoma	2	2	0		0		2020-09-03	62	62	62	2015-06-17	43.83
251	55	53.5	153	0	2	Endometrioid carcinoma	1	3	0		0		2020-09-03	60	60	60	2015-08-17	43.57
252	50	48	145	0	3	Serous carcinoma	1	3	1	2018-05-01	1	2018-05-01	2020-09-03	35	7	7	2017-09-30	43.5
253	49	60	160	0	3	Mixed carcinoma	2	2	0		0		2020-09-03	57	57	57	2015-11-19	42.6
254	68	52	148	0	2	Endometrioid carcinoma	2	2	0		0		2020-09-03	77	77	77	2014-03-13	42.29
255	59	56	160	0	3	Endometrioid carcinoma	1	2	0		0		2020-09-03	43	43	43	2017-01-12	42.2
256	59	55	155	0	2	Endometrioid carcinoma	1	2	0		0		2020-09-03	82	82	82	2013-10-18	41.7
257	37	65	155	0	1	Endometrioid carcinoma	2	1	0		0		2020-09-03	70	70	70	2014-10-13	40.78
258	49	55	155	0	2	Endometrioid carcinoma	1	1	0		0		2020-09-03	60	60	60	2015-08-28	40.17
259	49	58	160	0	2	Endometrioid carcinoma	1	2	0		0		2020-09-03	84	84	84	2013-08-28	39.06
260	41	75	164	0	3	Endometrioid carcinoma	1	1	0		0		2020-09-03	56	56	56	2015-12-10	38.3
261	43	57	165	0	2	Endometrioid carcinoma	1	1	0		0		2020-09-03	62	62	62	2015-07-02	37.67
262	60	54	158	0	1	Endometrioid carcinoma	2	1	0		0		2020-09-03	47	47	47	2016-09-05	37.6
263	40	61	157	0	1	Endometrioid carcinoma	2	1	0		0		2020-09-03	91	91	91	2013-01-06	37.14
264	78	60	152	0	3	Endometrioid carcinoma	2	1	0		0		2020-09-03	55	55	55	2016-01-14	36.8
265	73	50	155	0	2	Endometrioid carcinoma	2	3	1	2018-09-01	1	2018-09-01	2020-09-03	35	11	11	2017-09-22	35.5
266	51	57.5	153	0	1	Endometrioid carcinoma	2	1	0		0		2020-09-03	35	35	35	2017-09-11	35.4
267	46			0	3	Mixed carcinoma	1	1	0		0		2020-09-03	43	43	43	2017-01-09	34
268	48	61	155	0	3	Mixed carcinoma	2	2	0		0		2020-09-03	84	84	84	2013-08-20	32.14
269	47	69	1.6	0	3	Endometrioid carcinoma	1	2	0		0		2020-09-03	100	100	100	2012-04-28	31.32
270	41	50	156	1	3	Endometrioid carcinoma	1	3	0		0		2020-09-03	63	63	63	2015-05-08	29.73
271	71	32.5	152	0	3	Endometrioid carcinoma	2	1	0		0		2020-09-03	74	74	74	2014-06-04	28.87
272	76	42	148	0	3	Endometrioid carcinoma	1	3	0		0		2020-09-03	60	60	60	2015-08-04	28.86
273	55	115	165	0	1	Endometrioid carcinoma	2	1	0		0		2020-09-03	65	65	65	2015-03-18	28.82
274	44			0	2	Endometrioid carcinoma	2	1	0		0		2020-09-03	45	45	45	2016-11-15	26.9
275	59	47	150	0	2	Endometrioid carcinoma	2	1	0		0		2020-09-03	82	82	82	2013-10-10	25.25
276	42	50	160	0	2	Endometrioid carcinoma	2	2	0		0		2020-09-03	81	81	81	2013-11-06	24.81
277	43	55	155	0	1	Endometrioid carcinoma	2	1	0		0		2020-09-03	34	34	34	2017-11-02	24.3
278	64	50	155	0	2	Endometrioid carcinoma	2	1	0		0		2020-09-03	42	42	42	2017-02-20	23.1
279	67	51	151	0	2	Endometrioid carcinoma	2	1	0		0		2020-09-03	62	62	62	2015-06-30	23.09
280	50	55	150	0	2	Endometrioid carcinoma	2	1	0		0		2020-09-03	56	56	56	2015-12-28	22.4
281	48	52	163	0	2	Endometrioid carcinoma	2	1	0		0		2020-09-03	82	82	82	2013-10-11	22.37
282	70			0	2	Endometrioid carcinoma	2	2	1	2017-09-01	1	2018-09-01	2020-09-03	69	44	32	2014-12-02	21.74
283	50	46	156	0	3	Clear cell carcinoma	2	1	0		0		2020-09-03	52	52	52	2016-05-03	21.4
284	43	55	160	0	2	Endometrioid carcinoma	2	2	0		0		2020-09-03	77	77	77	2014-03-25	20.94
285	43	68	160	0	2	Endometrioid carcinoma	2	1	0		0		2020-09-03	63	63	63	2015-06-02	20.89
286	34	54	155	0	1	Endometrioid carcinoma	2	1	0		0		2020-09-03	34	34	34	2017-11-02	20.8
287	41	65	168	0	2	Endometrioid carcinoma	2	1	1	2016-07-29	0		2020-09-03	61	61	12	2015-07-29	19.86
288	64	60	156	0	3	Endometrioid carcinoma	2	1	0		0		2020-09-03	42	42	42	2017-02-07	19.8
289	40	48	160	0	3	Endometrioid carcinoma	2	2	0		0		2020-09-03	58	58	58	2015-10-12	18.56
290	57	69	161	0	1	Endometrioid carcinoma	2	1	0		0		2020-09-03	47	47	47	2016-09-06	17.8
291	50	49	151	0	1	Endometrioid carcinoma	2	1	0		0		2020-09-03	86	86	86	2013-07-02	17.48
292	72	64	155	0	1	Endometrioid carcinoma	2	1	0		0		2020-09-03	59	59	59	2015-09-15	17.04
293	51	60	158	0	3	Serous carcinoma	1	3	1	2018-07-20	1	2018-12-13	2020-09-03	35	15	10	2017-09-13	16.5
294	73	51	150	0	2	Endometrioid carcinoma	1	2	0		0		2020-09-03	50	50	50	2016-06-27	16.4
295	51	71	159	0	2	Endometrioid carcinoma	1	2	0		0		2020-09-03	80	80	80	2013-12-16	16.32
296	49			0	2	Endometrioid carcinoma	2	2	0		0		2020-09-03	57	57	57	2015-11-19	16.25
297	39	66.5	159	0	1	Endometrioid carcinoma	2	1	0		0		2020-09-03	43	43	43	2017-01-17	16.1
298	56	60	152	0	3	Endometrioid carcinoma	1	1	0		0		2020-09-03	46	46	46	2016-10-26	14.7
299	41	62	1.6	0	3	Serous carcinoma	1	1	0		0		2020-09-03	96	96	96	2012-08-07	14.13
300	49	43	150	0	2	Endometrioid carcinoma	1	1	0		0		2020-09-03	89	89	89	2013-03-04	13.81
301	49	60	158	0	3	Mixed carcinoma	2	2	0		0		2020-09-03	83	83	83	2013-09-04	13.5
302	47	60	162	0	1	Endometrioid carcinoma	2	1	0		0		2020-09-03	68	68	68	2014-12-31	13.36
303	38	56	156	0	1	Endometrioid carcinoma	2	2	0		0		2020-09-03	82	82	82	2013-10-31	13.28
304	58	74	158	0	1	Endometrioid carcinoma	2	1	0		0		2020-09-03	54	54	54	2016-02-22	12.9
305	49	61	157	0	2	Endometrioid carcinoma	2	1	0		0		2020-09-03	53	53	53	2016-03-21	12.6
306	67	46	152	1	3	Serous carcinoma	1	3	1	2013-01-30	1	2015-09-01	2020-09-03	94	34	2	2012-10-31	12.05
307	39	71	158	0	1	Endometrioid carcinoma	2	1	0		0		2020-09-03	68	68	68	2014-12-12	12.01
308	53	69	159	0	2	Endometrioid carcinoma	2	2	0		0		2020-09-03	85	85	85	2013-07-17	11.46
309	64			0	2	Endometrioid carcinoma	2	1	0		0		2020-09-03	37	37	37	2017-07-13	11.1
310	60	60	160	0	2	Endometrioid carcinoma	1	3	0		0		2020-09-03	40	40	40	2017-04-13	10.6
311	49	60	155	0	2	Endometrioid carcinoma	2	1	0		0		2020-09-03	44	44	44	2016-12-06	10.4
312	50	45	150	0	3	Endometrioid carcinoma	2	1	0		0		2020-09-03	61	61	61	2015-07-22	10.39
313	51	62	157	0	2	Endometrioid carcinoma	2	1	0		0		2020-09-03	43	43	43	2017-01-16	10.2
314	66	78	157	0	3	Endometrioid carcinoma	2	3	0		0		2020-09-03	38	38	38	2017-06-13	10.1
315	49	60	165	0	1	Endometrioid carcinoma	2	1	0		0		2020-09-03	65	65	65	2015-03-04	10.07
316	49	59	155	0	1	Endometrioid carcinoma	2	1	0		0		2020-09-03	42	42	42	2017-02-09	10
317	46	53	158	0	2	Endometrioid carcinoma	2	1	0		0		2020-09-03	34	34	34	2017-10-31	9.6
318	68	66	155	1	2	Endometrioid carcinoma	2	3	0		0		2020-09-03	46	46	46	2016-10-27	9.5
319	57	49.5	150	0	1	Endometrioid carcinoma	2	1	1		1	2015-09-01	2020-09-03	81	21	81	2013-11-04	9.41
320	47	64.5	163	0	2	Endometrioid carcinoma	2	1	0		0		2020-09-03	61	61	61	2015-07-27	9.25
321	55	50	155	1	2	Endometrioid carcinoma	1	3	0		0		2020-09-03	35	35	35	2017-09-25	9
322	62	80	162	0	1	Endometrioid carcinoma	2	3	1	2014-12-04	0		2020-09-03	70	70	1	2014-10-31	8.96
323	40	55	1.55	0	3	Endometrioid carcinoma	2	1	0		0		2020-09-03	95	95	95	2012-09-28	8.72
324	45	48	未知	0	1	Endometrioid carcinoma	2	1	0		0		2020-09-03	90	90	90	2013-02-22	8.44
325	61	60	155	0	3	Endometrioid carcinoma	1	3	0		0		2020-09-03	45	45	45	2016-11-25	8.4
326	32	96	160	0	1	Endometrioid carcinoma	2	1	0		0		2020-09-03	72	72	72	2014-08-04	8.31
327	51	48	158	0	1	Endometrioid carcinoma	2	1	0		0		2020-09-03	73	73	73	2014-07-30	8.24
328	50	60	160	0	3	Endometrioid carcinoma	2	1	0		0		2020-09-03	88	88	88	2013-05-03	8.24
329	49	65	160	0	1	Endometrioid carcinoma	2	1	0		0		2020-09-03	80	80	80	2013-12-25	8.16
330	49	72	158	0	1	Endometrioid carcinoma	2	1	0		0		2020-09-03	49	49	49	2016-07-29	7.9
331	48	68	156	1	2	Endometrioid carcinoma	1	3	0		0		2020-09-03	94	94	94	2012-11-01	7.88
332	34	43	152	0	1	Endometrioid carcinoma	2	2	0		0		2020-09-03	62	62	62	2015-07-03	7.87
333	42	72	163	0	2	Endometrioid carcinoma	2	2	0		0		2020-09-03	74	74	74	2014-06-19	7.73
334	42	57	156	0	3	Endometrioid carcinoma	1	1	0		0		2020-09-04	89	89	89	2013-03-06	7.51
335	49	50	165	0	1	Endometrioid carcinoma	2	1	0		0		2020-09-03	63	63	63	2015-05-27	7.4
336	49	55.5	150	0	2	Endometrioid carcinoma	2	1	0		0		2020-09-03	73	73	73	2014-07-25	7.13
337	71	65	160	0	2	Endometrioid carcinoma	2	3	0		0		2020-09-03	43	43	43	2017-01-11	7.1
338	62	70	162	0	3	Endometrioid carcinoma	2	3	0		0		2020-09-03	56	56	56	2015-12-11	7
339	76	72	166	0	2	Endometrioid carcinoma	2	1	0		0		2020-09-03	40	40	40	2017-04-19	6.8
340	65	65	170	0	2	Endometrioid carcinoma	1	3	0		0		2020-09-03	42	42	42	2017-02-16	6.8
341	49	54	160	0	1	Endometrioid carcinoma	2	1	0		0		2020-09-03	44	44	44	2016-12-27	6.8
342	35	51	155	0	2	Endometrioid carcinoma	2	1	0		0		2020-09-03	65	65	65	2015-03-19	6.52
343	60	85	157	0	2	Endometrioid carcinoma	2	1	0		0		2020-09-03	60	60	60	2015-08-13	6.29
344	50	70	163	0	2	Endometrioid carcinoma	1	2	0		0		2020-09-03	44	44	44	2016-12-16	6.2
345	45	71	160	0	2	Endometrioid carcinoma	2	1	0		0		2020-09-03	65	65	65	2015-03-25	6.17
346	64	54	163	0	2	Endometrioid carcinoma	1	1	0		0		2020-09-03	35	35	35	2017-09-05	6
347	68	48	156	0	1	Endometrioid carcinoma	2	1	0		0		2020-09-03	60	60	60	2015-08-19	5.94
348	44			0	3	Endometrioid carcinoma	2	1	0		0		2020-09-03	76	76	76	2014-04-10	5.72
349	56	63	160	0	2	Endometrioid carcinoma	2	1	0		0		2020-09-03	58	58	58	2015-10-29	5.49
350	69	65	156	0	1	Endometrioid carcinoma	2	1	0		0		2020-09-03	46	46	46	2016-10-12	5.2
351	51	66	148	0	1	Endometrioid carcinoma	2	1	0		0		2020-09-03	53	53	53	2016-03-10	5.2
352	69	56	156	0	1	Endometrioid carcinoma	2	2	0		0		2020-09-03	48	48	48	2016-08-24	5.1
353	59	68	160	0	2	Endometrioid carcinoma	2	2	0		0		2020-09-03	50	50	50	2016-06-21	4.8
354	49	64	163	0	3	Endometrioid carcinoma	2	1	0		0		2020-09-03	55	55	55	2016-01-20	4.8
355	45	69	164	0	1	Endometrioid carcinoma	2	2	0		0		2020-09-03	36	36	36	2017-08-16	4.5
356	61	60	155	0	2	Endometrioid carcinoma	2	1	1	2018-07-08	0		2020-09-03	57	57	31	2015-11-27	4.49
357	51	56	156	0	1	Endometrioid carcinoma	1	2	0		0		2020-09-03	40	40	40	2017-04-06	4.3
358	42	68	152	0	3	Endometrioid carcinoma	1	3	0		0		2020-09-03	69	69	69	2014-11-18	4.22
359	57	57	152	0	3	Endometrioid carcinoma	2	1	0		0		2020-09-03	61	61	61	2015-07-31	3.97
360	41	66	163	0	1	Endometrioid carcinoma	2	1	0		0		2020-09-03	86	86	86	2013-06-27	3.88
361	42	50	158	0	2	Endometrioid carcinoma	2	1	0		0		2020-09-03	68	68	68	2014-12-09	3.61
362	64	76	165	0	2	Endometrioid carcinoma	2	1	0		0		2020-09-03	36	36	36	2017-08-31	3.1
363	51	63	152	0	3	Endometrioid carcinoma	2	2	0		0		2020-09-03	69	69	69	2014-11-27	2.98
364	64	51	155	0	1	Endometrioid carcinoma	1	1	0		0		2020-09-03	48	48	48	2016-08-23	2.8
365	41	48	153	0	2	Endometrioid carcinoma	1	1	0		0		2020-09-03	88	88	88	2013-04-10	2.71
366	49	40	142	0	2	Endometrioid carcinoma	2	2	0		0		2020-09-03	74	74	74	2014-06-23	2.56
367	51	62	154	0	1	Endometrioid carcinoma	1	1	0		0		2020-09-03	42	42	42	2017-02-15	1.8
